# Supplementary material for: Integrative Transcriptomics and Proteomics Analysis of a Cotton Mutant yl1 with a Chlorophyll-Reduced Leaf
Source: Plants (Basel). 2024 Jun 28;13(13):1789. doi: 10.3390/plants13131789 (PMC11244299; doi:10.3390/plants13131789)
Supplement: Supplementary file 1 [file plants-13-01789-s001.zip]

Archive with 6 entries (6 files):
- Figure S1.pdf
- Supplemental files legend.pdf
- Table S1-S3.xlsx
- Table S4 The qPCR raw data of GhPPD1-silenced and control.xlsx
- Table S5 The qPCR raw data of five random selected DEGs(Part1).xlsx
- Table S6 The qPCR raw data of five random selected DEGs(Part2).xlsx
