# Supplementary material for: Integrative Transcriptomics and Proteomics Analysis of a Cotton Mutant yl1 with a Chlorophyll-Reduced Leaf
Source: Plants (Basel). 2024 Jun 28;13(13):1789. doi: 10.3390/plants13131789 (PMC11244299; doi:10.3390/plants13131789)
Supplement: Supplementary file 1 [file plants-13-01789-s001.zip › Table S1-S3.xlsx]

## Sheet: Supplemental Table 1
Table S1. Pigment content tests data of ZM24 and yl-1
	Sample ID	WL665.0	WL649.0	WL470.0
1	ZM-1	1.635	0.766	3.117
2	ZM-2	1.777	0.788	3.132
3	ZM-3	1.862	0.868	3.247
4	yl-1	1.158	0.583	2.795
5	yl-2	0.807	0.382	2.479
6	yl-3	0.916	0.455	2.576

## Sheet: Supplemental Table 2
Table S2. Pigment content tests data of control cotton, TRV::PPD1-1 and TRV::PPD1-2
	Sample ID	WL665.0	WL649.0	WL470.0
1	TRV::156-1	2.034	0.931	3.38
2	TRV::156-2	1.616	0.771	3.031
3	TRV::156-3	1.699	0.761	3.067
4	TRV::PPD1-1-1	1.174	0.556	2.751
5	TRV::PPD1-1-2	1.009	0.484	2.535
6	TRV::PPD1-1-3	0.859	0.393	2.316
7	TRV::PPD1-2-1	1.374	0.616	2.651
8	TRV::PPD1-2-2	1.259	0.584	2.555
9	TRV::PPD1-2-3	1.159	0.503	2.506

## Sheet: Supplemental Table 3
Table S3. Primer sequences used in this study
Name	Squence (5' - 3' )
GhUBQ7-F	GAAGGCATTCCACCTGACCAAC
GhUBQ7-R	CTTGACCTTCTTCTTCTTGTGCTTG
TRV-PPD1-F	AAGGTTACCGAATTCTCTAGACCTCCTTCTTCTCGTCTTTG
TRV-PPD1-R	CGTGAGCTCGGTACCGGATCCCCAGTTCTGAGGGTACTTCA
GhPPD1-F	CCTCCTTCTTCTCGTCTTTG
GhPPD1-R	ACAGATGGTTCAGCAAATGC
F	ATGTTCAGGCGGTTCTTGT
R	CCAGTTCTGAGGGTACTTCA
PPD1F	CTCCTTCTTCTCGTCTTTGC
PPD1R	GAACCCAACAGATGGTTCAG
PSBDF	CCTTGTGCCTATTTCGCTCT
PSBDR	ATCTCCTTGTGCTTCAGGAC
PPD3F	TCATCAGCTGACTCCAAACC
PPD3R	GTTACGGCTTTCAGCTTGA
CAB13F	TAGTCGAAGGATTCCGCATC
CAB13R	GTTCAGCAAATGTGACAGGGT
PSBPF	CTACATTAGAGCAGCAATGGC
PSBPR	CTGCCTGTTTCTGTGAAATG
PSBQ2F	GAAGATGGCTCAAGCAATG
PSBQ2R	AGTCTTTTGCTGCTACCAGTGT
petCF	CATCCGTCTCACCACTAAAC
petCR	GACCATATGGGTTCTCGTTG
PPD4F	CCGAGTGTAGGAAGAAAGGAC
PPD4R	GCTTTTGGCCTTGAAATCC
LHCB4.2F	GAAAGCCTCGAAACAAACCT
LHCB4.2R	TATTGCAAGTACTCCGCTGGT
