# Supplementary material for: Integrative Transcriptomics and Proteomics Analysis of a Cotton Mutant yl1 with a Chlorophyll-Reduced Leaf
Source: Plants (Basel). 2024 Jun 28;13(13):1789. doi: 10.3390/plants13131789 (PMC11244299; doi:10.3390/plants13131789)
Supplement: Supplementary file 1 [file plants-13-01789-s001.zip › Table S4 The qPCR raw data of GhPPD1-silenced and control.xlsx]

## Sheet: Profile
Exp Date: 2022/1/6 15:53:42
Pre-cycling Temp.	95
Pre-cycling Time (s)	300
40	Cycles
Cycling Temp.	95	60
Cycling Time (s)	10	30
Cycling Detect at		*
Post-cycling Temp.
Post-cycling Time (s)
Melt Curve Start Temp.	60
Melt Curve End Temp.	95
Melt Curve Mode	Accurate
Channel	Green

## Sheet: Result
No.	Row	Col	Sample	Assay	Ct Value	Melt Temp.	Ct R^2	Tm R^2	Threshold	Sample Type	Quantity
1	A	1	TRV::GhPPD1-1-1	PPD1	26.682	80.83	0.9999	0.9999	0.1	Unknown	Undetermined
2	A	2	TRV::GhPPD1-1-1	PPD1	26.707	80.76	0.9997	0.9999	0.1	Unknown	Undetermined
3	A	3	TRV::GhPPD1-1-1	PPD1	26.647	81.31	0.9999	0.9976	0.1	Unknown	Undetermined
4	A	4	TRV::GhPPD1-1-2	PPD1	25.15	81.02	0.9998	0.9999	0.1	Unknown	Undetermined
5	A	5	TRV::GhPPD1-1-2	PPD1	25.399	80.88	0.9996	0.9999	0.1	Unknown	Undetermined
6	A	6	TRV::GhPPD1-1-2	PPD1	25.15	80.87	0.9997	0.9999	0.1	Unknown	Undetermined
7	A	7	TRV::GhPPD1-1-3	PPD1	25.576	83.07	0.9997	0.9965	0.1	Unknown	Undetermined
8	A	8	TRV::GhPPD1-1-3	PPD1	24.873	80.83	0.9995	0.9999	0.1	Unknown	Undetermined
9	A	9	TRV::GhPPD1-1-3	PPD1	25.018	82.04	0.9995	0.9957	0.1	Unknown	Undetermined
10	A	10	TRV::GhPPD1-2-1	PPD1	25.215	80.87	0.9998	0.9999	0.1	Unknown	Undetermined
11	A	11	TRV::GhPPD1-2-1	PPD1	25.3	80.91	0.9996	0.9999	0.1	Unknown	Undetermined
12	A	12	TRV::GhPPD1-2-1	PPD1	25.627	80.91	0.9996	0.9999	0.1	Unknown	Undetermined
13	B	1	TRV::GhPPD1-2-2	PPD1	25.435	80.71	0.9997	0.9999	0.1	Unknown	Undetermined
14	B	2	TRV::GhPPD1-2-2	PPD1	25.411	80.72	0.9995	0.9998	0.1	Unknown	Undetermined
15	B	3	TRV::GhPPD1-2-2	PPD1	25.463	81.35	0.9996	0.9943	0.1	Unknown	Undetermined
16	B	4	TRV::GhPPD1-2-3	PPD1	25.159	80.72	0.9996	0.9999	0.1	Unknown	Undetermined
17	B	5	TRV::GhPPD1-2-3	PPD1	25.136	84.1	0.9995	0.992	0.1	Unknown	Undetermined
18	B	6	TRV::GhPPD1-2-3	PPD1	25.158	81.59	0.9996	0.9905	0.1	Unknown	Undetermined
19	B	7	TRV::GhPPD1-1-1	His	21.151	83.2	0.9996	0.9994	0.1	Unknown	Undetermined
20	B	8	TRV::GhPPD1-1-1	His	21.249	83.15	0.9996	0.9995	0.1	Unknown	Undetermined
21	B	9	TRV::GhPPD1-1-1	His	21.194	83.14	0.9996	0.9994	0.1	Unknown	Undetermined
22	B	10	TRV::GhPPD1-1-2	His	19.741	83.15	0.9993	0.9999	0.1	Unknown	Undetermined
23	B	11	TRV::GhPPD1-1-2	His	19.723	83.09	0.9991	0.9999	0.1	Unknown	Undetermined
24	B	12	TRV::GhPPD1-1-2	His	19.643	83.11	0.9992	0.9998	0.1	Unknown	Undetermined
25	C	1	TRV::GhPPD1-1-3	His	19.093	83.12	0.9993	0.9998	0.1	Unknown	Undetermined
26	C	2	TRV::GhPPD1-1-3	His	20.328	83.07	0.9992	0.9998	0.1	Unknown	Undetermined
27	C	3	TRV::GhPPD1-1-3	His	19.028	83.15	0.9991	0.9997	0.1	Unknown	Undetermined
28	C	4	TRV::GhPPD1-2-1	His	19.324	83.12	0.9994	0.9998	0.1	Unknown	Undetermined
29	C	5	TRV::GhPPD1-2-1	His	19.262	83.11	0.9992	0.9997	0.1	Unknown	Undetermined
30	C	6	TRV::GhPPD1-2-1	His	19.472	83.11	0.9991	0.9998	0.1	Unknown	Undetermined
31	C	7	TRV::GhPPD1-2-2	His	19.255	83.02	0.9992	0.9997	0.1	Unknown	Undetermined
32	C	8	TRV::GhPPD1-2-2	His	18.802	83.01	0.999	0.9997	0.1	Unknown	Undetermined
33	C	9	TRV::GhPPD1-2-2	His	19.184	83.04	0.9991	0.9998	0.1	Unknown	Undetermined
34	C	10	TRV::GhPPD1-2-3	His	19.197	83.04	0.9992	0.9997	0.1	Unknown	Undetermined
35	C	11	TRV::GhPPD1-2-3	His	19.084	83.05	0.9992	0.9997	0.1	Unknown	Undetermined
36	C	12	TRV::GhPPD1-2-3	His	18.908	83	0.999	0.9996	0.1	Unknown	Undetermined
37	D	1	TRV::156-1	PPD1	24.809	80.75	0.9998	0.9999	0.1	Unknown	Undetermined
38	D	2	TRV::156-1	PPD1	25.442	80.77	0.9999	0.9999	0.1	Unknown	Undetermined
39	D	3	TRV::156-1	PPD1	25.337	81.08	0.9997	0.9963	0.1	Unknown	Undetermined
40	D	4	TRV::156-2	PPD1	23.561	80.78	0.9997	0.9999	0.1	Unknown	Undetermined
41	D	5	TRV::156-2	PPD1	23.417	80.83	0.9997	0.9999	0.1	Unknown	Undetermined
42	D	6	TRV::156-2	PPD1	23.507	80.8	0.9997	0.9999	0.1	Unknown	Undetermined
43	D	7	TRV::156-3	PPD1	25.15	82.13	0.9997	0.9953	0.1	Unknown	Undetermined
44	D	8	TRV::156-3	PPD1	25.2	80.77	0.9996	0.9999	0.1	Unknown	Undetermined
45	D	9	TRV::156-3	PPD1	25.169	80.75	0.9996	0.9999	0.1	Unknown	Undetermined
46	D	10	TRV::156-1	His	20.284	83.03	0.9993	0.9998	0.1	Unknown	Undetermined
47	D	11	TRV::156-1	His	20.292	83.03	0.9994	0.9997	0.1	Unknown	Undetermined
48	D	12	TRV::156-1	His	20.175	83.02	0.9994	0.9998	0.1	Unknown	Undetermined
49	E	1	TRV::156-2	His	18.91	83.07	0.9992	0.9999	0.1	Unknown	Undetermined
50	E	2	TRV::156-2	His	18.759	83.05	0.9992	0.9999	0.1	Unknown	Undetermined
51	E	3	TRV::156-2	His	18.474	83.03	0.9992	0.9999	0.1	Unknown	Undetermined
52	E	4	TRV::156-3	His	20.438	83	0.9991	0.9999	0.1	Unknown	Undetermined
53	E	5	TRV::156-3	His	20.376	82.98	0.999	0.9999	0.1	Unknown	Undetermined
54	E	6	TRV::156-3	His	20.068	82.97	0.9991	0.9999	0.1	Unknown	Undetermined
Late Amplification or Not Amplified
We used a fitting strategy to calculate Ct and Tm values, which is more accurate than thresholding method.
Usually, Rsq(Ct)<0.99 suggests a poorly-amplified data or an empty well, even though the most possible Ct are listed here.
Also, Rsq(Tm)<0.99 suggests an empty well or an unamplified well.
Thanks for using and enjoy your data!

## Sheet: Summary
Sample	Assay	Ct Value	Ct std	Melt Temp.	Quantity
TRV::GhPPD1-1-1	PPD1	26.679	0.025	80.97	Undetermined
TRV::GhPPD1-1-2	PPD1	25.233	0.117	80.93	Undetermined
TRV::GhPPD1-1-3	PPD1	25.155	0.303	81.98	Undetermined
TRV::GhPPD1-2-1	PPD1	25.381	0.177	80.89	Undetermined
TRV::GhPPD1-2-2	PPD1	25.436	0.021	80.93	Undetermined
TRV::GhPPD1-2-3	PPD1	25.151	0.011	82.14	Undetermined
TRV::GhPPD1-1-1	His	21.18	0.054	83.11	Undetermined
TRV::GhPPD1-1-2	His	19.639	0.088	83.08	Undetermined
TRV::GhPPD1-1-3	His	19.273	0.48	83.07	Undetermined
TRV::GhPPD1-2-1	His	19.216	0.205	83.07	Undetermined
TRV::GhPPD1-2-2	His	19.0803	0.198934	83.0233	Undetermined
TRV::GhPPD1-2-3	His	19.063	0.118915	83.03	Undetermined
TRV::156-1	PPD1	25.13	0.116	80.69	Undetermined
TRV::156-2	PPD1	23.202	0.04	80.88	Undetermined
TRV::156-3	PPD1	25.096	0.115	80.64	Undetermined
TRV::156-1	His	20.268	0.144	83.04	Undetermined
TRV::156-2	His	18.681	0.174	83.02	Undetermined
TRV::156-3	His	20.292	0.144	83	Undetermined
