# Supplementary material for: Integrative Transcriptomics and Proteomics Analysis of a Cotton Mutant yl1 with a Chlorophyll-Reduced Leaf
Source: Plants (Basel). 2024 Jun 28;13(13):1789. doi: 10.3390/plants13131789 (PMC11244299; doi:10.3390/plants13131789)
Supplement: Supplementary file 1 [file plants-13-01789-s001.zip › Table S5 The qPCR raw data of five random selected DEGs(Part1).xlsx]

## Sheet: Profile
Exp Date: 2024/6/7 17:29:50
Pre-cycling Temp.	95
Pre-cycling Time (s)	300
40	Cycles
Cycling Temp.	95	60
Cycling Time (s)	10	30
Cycling Detect at		*
Post-cycling Temp.
Post-cycling Time (s)
Melt Curve Start Temp.	60
Melt Curve End Temp.	95
Melt Curve Mode	Accurate
Channel	Green

## Sheet: Result
No.	Row	Col	Sample	Assay	Ct Value	Melt Temp.	Ct R^2	Tm R^2	Threshold	Sample Type	Quantity
1	A	1	ZM-1	his	19.737	81.7	0.9998	0.999	0.1	Unknown	Undetermined
2	A	2	ZM-1	his	19.604	81.59	0.9998	0.9996	0.1	Unknown	Undetermined
3	A	3	ZM-1	his	19.278	81.4	0.9995	0.9998	0.1	Unknown	Undetermined
4	A	4	ZM-2	his	19.216	81.5	0.9998	0.9997	0.1	Unknown	Undetermined
5	A	5	ZM-2	his	19.311	81.49	0.9998	0.9999	0.1	Unknown	Undetermined
6	A	6	ZM-2	his	19.181	81.53	0.9998	0.9999	0.1	Unknown	Undetermined
7	A	7	ZM-3	his	19.572	81.52	0.9999	0.9995	0.1	Unknown	Undetermined
8	A	8	ZM-3	his	19.398	81.54	0.9998	0.9996	0.1	Unknown	Undetermined
9	A	9	ZM-3	his	19.4	81.51	0.9998	0.9994	0.1	Unknown	Undetermined
10	A	10	Unknown	Unknown	Undetermined	Undetermined	0	0.903	0.1	Unknown	Undetermined
11	A	11	Unknown	Unknown	Undetermined	Undetermined	0	0.9003	0.1	Unknown	Undetermined
12	A	12	Unknown	Unknown	Undetermined	Undetermined	0	0.9241	0.1	Unknown	Undetermined
13	B	1	yl1-1	his	19.539	81.39	0.9998	0.9999	0.1	Unknown	Undetermined
14	B	2	yl1-1	his	19.543	81.46	0.9998	0.9995	0.1	Unknown	Undetermined
15	B	3	yl1-1	his	19.155	81.19	0.9993	0.9992	0.1	Unknown	Undetermined
16	B	4	yl1-2	his	19.112	81.43	0.9998	0.9999	0.1	Unknown	Undetermined
17	B	5	yl1-2	his	19.318	81.42	0.9998	0.9999	0.1	Unknown	Undetermined
18	B	6	yl1-2	his	19.216	81.48	0.9999	0.9997	0.1	Unknown	Undetermined
19	B	7	yl1-3	his	19.84	81.34	0.9997	0.9996	0.1	Unknown	Undetermined
20	B	8	yl1-3	his	20.07	81.39	0.9998	0.9997	0.1	Unknown	Undetermined
21	B	9	yl1-3	his	20.22	81.38	0.9998	0.9995	0.1	Unknown	Undetermined
22	B	10	Unknown	Unknown	Undetermined	Undetermined	0	0.7776	0.1	Unknown	Undetermined
23	B	11	Unknown	Unknown	Undetermined	Undetermined	0	0.8078	0.1	Unknown	Undetermined
24	B	12	Unknown	Unknown	Undetermined	Undetermined	0	0.8549	0.1	Unknown	Undetermined
25	C	1	ZM-1	PsbD	30.14	83.2	0.9998	0.9963	0.1	Unknown	Undetermined
26	C	2	ZM-1	PsbD	30.54	84.17	0.9998	0.9954	0.1	Unknown	Undetermined
27	C	3	ZM-1	PsbD	30.733	85.97	0.9997	0.9972	0.1	Unknown	Undetermined
28	C	4	ZM-2	PsbD	29.376	84.18	0.9997	0.9965	0.1	Unknown	Undetermined
29	C	5	ZM-2	PsbD	30.117	84.29	0.9996	0.9966	0.1	Unknown	Undetermined
30	C	6	ZM-2	PsbD	29.525	84.16	0.9998	0.9977	0.1	Unknown	Undetermined
31	C	7	ZM-3	PsbD	29.295	84.62	0.9997	0.9997	0.1	Unknown	Undetermined
32	C	8	ZM-3	PsbD	29.639	84.57	0.9997	0.9995	0.1	Unknown	Undetermined
33	C	9	ZM-3	PsbD	29.723	84.47	0.9997	0.9991	0.1	Unknown	Undetermined
34	C	10	Unknown	Unknown	Undetermined	Undetermined	0	0.7895	0.1	Unknown	Undetermined
35	C	11	Unknown	Unknown	Undetermined	Undetermined	0	0.9206	0.1	Unknown	Undetermined
36	C	12	Unknown	Unknown	Undetermined	Undetermined	0	0.7614	0.1	Unknown	Undetermined
37	D	1	yl1-1	PsbD	31.517	84.34	0.9999	0.9978	0.1	Unknown	Undetermined
38	D	2	yl1-1	PsbD	32.673	84.31	0.9998	0.9996	0.1	Unknown	Undetermined
39	D	3	yl1-1	PsbD	31.307	83.92	0.9999	0.9988	0.1	Unknown	Undetermined
40	D	4	yl1-2	PsbD	31.47	83.94	0.9997	0.9997	0.1	Unknown	Undetermined
41	D	5	yl1-2	PsbD	33.17	84.03	0.9996	0.9977	0.1	Unknown	Undetermined
42	D	6	yl1-2	PsbD	32.264	84.31	0.9996	0.9995	0.1	Unknown	Undetermined
43	D	7	yl1-3	PsbD	32.018	83.58	0.9997	0.9994	0.1	Unknown	Undetermined
44	D	8	yl1-3	PsbD	32.805	84.53	0.9997	0.9981	0.1	Unknown	Undetermined
45	D	9	yl1-3	PsbD	31.583	84.01	0.9997	0.9989	0.1	Unknown	Undetermined
46	D	10	Unknown	Unknown	Undetermined	Undetermined	0	0.7696	0.1	Unknown	Undetermined
47	D	11	Unknown	Unknown	Undetermined	Undetermined	0	0.8332	0.1	Unknown	Undetermined
48	D	12	Unknown	Unknown	Undetermined	Undetermined	0	0.7914	0.1	Unknown	Undetermined
49	E	1	ZM-1	PetC	25.644	82.51	0.9998	0.9996	0.1	Unknown	Undetermined
50	E	2	ZM-1	PetC	25.584	82.51	0.9998	0.9993	0.1	Unknown	Undetermined
51	E	3	ZM-1	PetC	25.59	82.52	0.9998	0.9989	0.1	Unknown	Undetermined
52	E	4	ZM-2	PetC	26.086	82.46	0.9993	0.999	0.1	Unknown	Undetermined
53	E	5	ZM-2	PetC	26.262	82.45	0.9993	0.9991	0.1	Unknown	Undetermined
54	E	6	ZM-2	PetC	26.187	82.49	0.9995	0.9989	0.1	Unknown	Undetermined								Quantity
55	E	7	ZM-3	PetC	25.62	82.47	0.9999	0.9996	0.1	Unknown	Undetermined
56	E	8	ZM-3	PetC	26.175	82.44	0.9999	0.9997	0.1	Unknown	Undetermined
57	E	9	ZM-3	PetC	26.155	82.41	0.9999	0.9997	0.1	Unknown	Undetermined
58	E	10	Unknown	Unknown	Undetermined	Undetermined	0	0.8012	0.1	Unknown	Undetermined
59	E	11	Unknown	Unknown	Undetermined	Undetermined	0	0.773	0.1	Unknown	Undetermined
60	E	12	Unknown	Unknown	Undetermined	Undetermined	0	0.8196	0.1	Unknown	Undetermined
61	F	1	yl1-1	PetC	27.632	82.58	0.9998	0.9992	0.1	Unknown	Undetermined
62	F	2	yl1-1	PetC	27.014	82.5	0.9998	0.9986	0.1	Unknown	Undetermined
63	F	3	yl1-1	PetC	27.772	82.51	0.9998	0.999	0.1	Unknown	Undetermined
64	F	4	yl1-2	PetC	26.925	82.39	0.9996	0.9991	0.1	Unknown	Undetermined
65	F	5	yl1-2	PetC	26.556	82.44	0.9996	0.9992	0.1	Unknown	Undetermined
66	F	6	yl1-2	PetC	27.085	82.38	0.9995	0.9985	0.1	Unknown	Undetermined
67	F	7	yl1-3	PetC	27.934	82.7	0.9994	0.9977	0.1	Unknown	Undetermined
68	F	8	yl1-3	PetC	28.043	82.96	0.9997	0.9984	0.1	Unknown	Undetermined
69	F	9	yl1-3	PetC	28.129	82.07	0.9997	0.9986	0.1	Unknown	Undetermined
70	F	10	Unknown	Unknown	Undetermined	Undetermined	0	0.8214	0.1	Unknown	Undetermined
71	F	11	Unknown	Unknown	Undetermined	Undetermined	0	0.8021	0.1	Unknown	Undetermined
72	F	12	Unknown	Unknown	Undetermined	Undetermined	0	0.7045	0.1	Unknown	Undetermined
73	G	1	ZM-1	LHCB4.2	26.25	84.35	0.9998	0.9998	0.1	Unknown	Undetermined
74	G	2	ZM-1	LHCB4.2	26.324	84.42	0.9998	0.9997	0.1	Unknown	Undetermined
75	G	3	ZM-1	LHCB4.2	26.449	84.33	0.9998	0.9996	0.1	Unknown	Undetermined
76	G	4	ZM-2	LHCB4.2	26.436	85.33	0.9988	0.9987	0.1	Unknown	Undetermined
77	G	5	ZM-2	LHCB4.2	26.815	84.25	0.9992	0.9986	0.1	Unknown	Undetermined
78	G	6	ZM-2	LHCB4.2	26.572	84.22	0.9991	0.9985	0.1	Unknown	Undetermined
79	G	7	ZM-3	LHCB4.2	26.074	84.3	0.9998	0.9995	0.1	Unknown	Undetermined
80	G	8	ZM-3	LHCB4.2	26.205	84.37	0.9998	0.9996	0.1	Unknown	Undetermined
81	G	9	ZM-3	LHCB4.2	26.163	84.45	0.9998	0.9993	0.1	Unknown	Undetermined
82	G	10	Unknown	Unknown	Undetermined	Undetermined	0	0.8094	0.1	Unknown	Undetermined
83	G	11	Unknown	Unknown	Undetermined	Undetermined	0	0.8199	0.1	Unknown	Undetermined
84	G	12	Unknown	Unknown	Undetermined	Undetermined	0	0.9192	0.1	Unknown	Undetermined
85	H	1	yl1-1	LHCB4.2	24.571	84.55	0.9995	0.9995	0.1	Unknown	Undetermined
86	H	2	yl1-1	LHCB4.2	24.138	84.57	0.9994	0.9995	0.1	Unknown	Undetermined
87	H	3	yl1-1	LHCB4.2	24.584	84.52	0.9994	0.9993	0.1	Unknown	Undetermined
88	H	4	yl1-2	LHCB4.2	24.211	84.52	0.9995	0.9996	0.1	Unknown	Undetermined
89	H	5	yl1-2	LHCB4.2	24.967	84.54	0.9996	0.9997	0.1	Unknown	Undetermined
90	H	6	yl1-2	LHCB4.2	24.941	84.58	0.9995	0.9997	0.1	Unknown	Undetermined
91	H	7	yl1-3	LHCB4.2	24.848	84.53	0.9998	0.9997	0.1	Unknown	Undetermined
92	H	8	yl1-3	LHCB4.2	25.052	84.62	0.9996	0.9997	0.1	Unknown	Undetermined
93	H	9	yl1-3	LHCB4.2	25.1	84.39	0.9995	0.9994	0.1	Unknown	Undetermined
94	H	10	Unknown	Unknown	Undetermined	Undetermined	0	0.8484	0.1	Unknown	Undetermined
95	H	11	Unknown	Unknown	Undetermined	Undetermined	0	0.8146	0.1	Unknown	Undetermined
96	H	12	Unknown	Unknown	Undetermined	Undetermined	Undetermined	0.858	0.1	Unknown	Undetermined
Late Amplification or Not Amplified
We used a fitting strategy to calculate Ct and Tm values, which is more accurate than thresholding method.
Usually, Rsq(Ct)<0.99 suggests a poorly-amplified data or an empty well, even though the most possible Ct are listed here.
Also, Rsq(Tm)<0.99 suggests an empty well or an unamplified well.
Thanks for using and enjoy your data!

## Sheet: Summary
Sample	Assay	Ct Value	Ct std	Melt Temp.	Quantity
ZM-1	his	19.5397	0.192829	81.5633	Undetermined
ZM-2	his	19.236	0.0549242	81.5067	Undetermined
ZM-3	his	19.4567	0.0815571	81.5233	Undetermined
yl1-1	his	19.4123	0.181969	81.3467	Undetermined
yl1-2	his	19.2153	0.0841005	81.4433	Undetermined
yl1-3	his	20.0433	0.156276	81.37	Undetermined
ZM-1	PsbD	30.471	0.246959	84.4467	Undetermined
ZM-2	PsbD	29.6727	0.320025	84.21	Undetermined
ZM-3	PsbD	29.5523	0.185165	84.5533	Undetermined
yl1-1	PsbD	31.8323	0.600592	84.19	Undetermined
yl1-2	PsbD	32.3013	0.694524	84.0933	Undetermined
yl1-3	PsbD	32.1353	0.505731	84.04	Undetermined
ZM-1	PetC	25.606	0.0269815	82.5133	Undetermined
ZM-2	PetC	26.1783	0.0721126	82.4667	Undetermined
ZM-3	PetC	25.9833	0.257045	82.44	Undetermined
yl1-1	PetC	27.4727	0.329324	82.53	Undetermined
yl1-2	PetC	26.8553	0.22151	82.4033	Undetermined
yl1-3	PetC	28.0353	0.0797928	82.5767	Undetermined
ZM-1	LHCB4.2	26.341	0.0821259	84.3667	Undetermined
ZM-2	LHCB4.2	26.6077	0.156768	84.6	Undetermined
ZM-3	LHCB4.2	26.1473	0.0546158	84.3733	Undetermined
yl1-1	LHCB4.2	24.431	0.20725	84.5467	Undetermined
yl1-2	LHCB4.2	24.7063	0.350414	84.5467	Undetermined
yl1-3	LHCB4.2	25	0.109252	84.5133	Undetermined
