# Supplementary material for: Integrative Transcriptomics and Proteomics Analysis of a Cotton Mutant yl1 with a Chlorophyll-Reduced Leaf
Source: Plants (Basel). 2024 Jun 28;13(13):1789. doi: 10.3390/plants13131789 (PMC11244299; doi:10.3390/plants13131789)
Supplement: Supplementary file 1 [file plants-13-01789-s001.zip › Table S6 The qPCR raw data of five random selected DEGs(Part2).xlsx]

## Sheet: Profile
Exp Date: 2024/6/7 11:39:49
Pre-cycling Temp.	95
Pre-cycling Time (s)	300
40	Cycles
Cycling Temp.	95	60
Cycling Time (s)	10	30
Cycling Detect at		*
Post-cycling Temp.
Post-cycling Time (s)
Melt Curve Start Temp.	60
Melt Curve End Temp.	95
Melt Curve Mode	Accurate
Channel	Green

## Sheet: Result
No.	Row	Col	Sample	Assay	Ct Value	Melt Temp.	Ct R^2	Tm R^2	Threshold	Sample Type	Quantity
1	A	1	ZM24-1	his	19.484	83.54	0.9995	0.9998	0.1	Unknown	Undetermined
2	A	2	ZM24-1	his	19.873	83.53	0.9994	0.9998	0.1	Unknown	Undetermined
3	A	3	ZM24-1	his	19.713	83.56	0.9995	0.9998	0.1	Unknown	Undetermined
4	A	4	ZM24-2	his	19.565	83.02	0.9995	0.9998	0.1	Unknown	Undetermined
5	A	5	ZM24-2	his	19.517	83.03	0.9995	0.9998	0.1	Unknown	Undetermined
6	A	6	ZM24-2	his	19.474	83	0.9996	0.9998	0.1	Unknown	Undetermined
7	A	7	ZM24-3	his	19.288	83.04	0.9996	0.9998	0.1	Unknown	Undetermined
8	A	8	ZM24-3	his	19.197	83.02	0.9997	0.9998	0.1	Unknown	Undetermined
9	A	9	ZM24-3	his	19.136	83.01	0.9996	0.9998	0.1	Unknown	Undetermined
10	A	10	Unknown	Unknown	Undetermined	Undetermined	0	0.8722	0.1	Unknown	Undetermined
11	A	11	Unknown	Unknown	Undetermined	Undetermined	0	0.8094	0.1	Unknown	Undetermined
12	A	12	Unknown	Unknown	Undetermined	Undetermined	0	0.8199	0.1	Unknown	Undetermined
13	B	1	yl1-1	his	19.582	83.62	0.9992	0.9998	0.1	Unknown	Undetermined
14	B	2	yl1-1	his	19.586	83.63	0.9995	0.9997	0.1	Unknown	Undetermined
15	B	3	yl1-1	his	19.727	83.63	0.9993	0.9997	0.1	Unknown	Undetermined
16	B	4	yl1-2	his	18.56	83.66	0.9995	0.9998	0.1	Unknown	Undetermined
17	B	5	yl1-2	his	18.8	83.65	0.9994	0.9998	0.1	Unknown	Undetermined
18	B	6	yl1-2	his	18.585	83.67	0.9995	0.9999	0.1	Unknown	Undetermined
19	B	7	yl1-3	his	19.548	83.51	0.9993	0.9999	0.1	Unknown	Undetermined
20	B	8	yl1-3	his	19.574	83.58	0.9995	0.9999	0.1	Unknown	Undetermined
21	B	9	yl1-3	his	19.615	83.55	0.9994	0.9999	0.1	Unknown	Undetermined
22	B	10	Unknown	Unknown	Undetermined	Undetermined	Undetermined	0.9645	0.1	Unknown	Undetermined
23	B	11	Unknown	Unknown	Undetermined	Undetermined	0.521	0.8834	0.1	Unknown	Undetermined
24	B	12	Unknown	Unknown	Undetermined	Undetermined	0.0212	0.8492	0.1	Unknown	Undetermined
25	C	1	ZM24-1	PsbP	32.799	85.94	0.9985	0.9988	0.1	Unknown	Undetermined
26	C	2	ZM24-1	PsbP	33.402	85.59	0.9985	0.9983	0.1	Unknown	Undetermined
27	C	3	ZM24-1	PsbP	33.566	85.32	0.9971	0.9996	0.1	Unknown	Undetermined
28	C	4	ZM24-2	PsbP	32.422	85.62	0.9997	0.9996	0.1	Unknown	Undetermined
29	C	5	ZM24-2	PsbP	32.854	85.6	0.9996	0.9998	0.1	Unknown	Undetermined
30	C	6	ZM24-2	PsbP	31.9	85.61	0.9998	0.9992	0.1	Unknown	Undetermined
31	C	7	ZM24-3	PsbP	33.087	85.33	0.9997	0.9998	0.1	Unknown	Undetermined
32	C	8	ZM24-3	PsbP	31.841	85.42	0.9997	0.9999	0.1	Unknown	Undetermined
33	C	9	ZM24-3	PsbP	31.583	85.45	0.9997	0.9999	0.1	Unknown	Undetermined
34	C	10	Unknown	Unknown	Undetermined	Undetermined	0	0.9192	0.1	Unknown	Undetermined
35	C	11	Unknown	Unknown	Undetermined	Undetermined	Undetermined	0.9645	0.1	Unknown	Undetermined
36	C	12	Unknown	Unknown	Undetermined	Undetermined	0.521	0.8834	0.1	Unknown	Undetermined
37	D	1	yl1-1	PsbP	28.946	84.98	0.9998	0.9954	0.1	Unknown	Undetermined
38	D	2	yl1-1	PsbP	28.83	86.67	0.9998	0.9956	0.1	Unknown	Undetermined
39	D	3	yl1-1	PsbP	28.78	86.72	0.9998	0.995	0.1	Unknown	Undetermined
40	D	4	yl1-2	PsbP	29.107	86.22	0.9999	0.9968	0.1	Unknown	Undetermined
41	D	5	yl1-2	PsbP	28.98	86.12	0.9998	0.9959	0.1	Unknown	Undetermined
42	D	6	yl1-2	PsbP	29.256	86.89	0.9998	0.996	0.1	Unknown	Undetermined
43	D	7	yl1-3	PsbP	29.168	82.63	0.9999	0.9961	0.1	Unknown	Undetermined
44	D	8	yl1-3	PsbP	28.838	86.73	0.9999	0.9969	0.1	Unknown	Undetermined
45	D	9	yl1-3	PsbP	28.968	87.47	0.9999	0.995	0.1	Unknown	Undetermined
46	D	10	Unknown	Unknown	Undetermined	Undetermined	0	0.8894	0.1	Unknown	Undetermined
47	D	11	Unknown	Unknown	Undetermined	Undetermined	0	0.9261	0.1	Unknown	Undetermined
48	D	12	Unknown	Unknown	Undetermined	Undetermined	0	0.6614	0.1	Unknown	Undetermined
49	E	1	ZM24-1	PsaG	29.735	82.45	0.9998	0.9966	0.1	Unknown	Undetermined
50	E	2	ZM24-1	PsaG	29.515	82.81	0.9998	0.9945	0.1	Unknown	Undetermined
51	E	3	ZM24-1	PsaG	29.355	82.58	0.9998	0.9955	0.1	Unknown	Undetermined
52	E	4	ZM24-2	PsaG	29.39	83.57	0.9996	0.9997	0.1	Unknown	Undetermined
53	E	5	ZM24-2	PsaG	28.906	83.59	0.9997	0.9998	0.1	Unknown	Undetermined
54	E	6	ZM24-2	PsaG	29.003	83.58	0.9997	0.9998	0.1	Unknown	Undetermined
55	E	7	ZM24-3	PsaG	30.242	82.36	0.9999	0.9971	0.1	Unknown	Undetermined
56	E	8	ZM24-3	PsaG	29.638	81.58	0.9998	0.9943	0.1	Unknown	Undetermined
57	E	9	ZM24-3	PsaG	29.697	83.94	0.9999	0.9934	0.1	Unknown	Undetermined
58	E	10	Unknown	Unknown	Undetermined	Undetermined	0.9304	0.9071	0.1	Unknown	Undetermined
59	E	11	Unknown	Unknown	Undetermined	Undetermined	0.5542	0.9114	0.1	Unknown	Undetermined
60	E	12	Unknown	Unknown	Undetermined	Undetermined	0.6562	0.8653	0.1	Unknown	Undetermined
61	F	1	yl1-1	PsaG	27.701	82.73	0.9993	0.9998	0.1	Unknown	Undetermined
62	F	2	yl1-1	PsaG	27.815	82.73	0.9993	0.9998	0.1	Unknown	Undetermined
63	F	3	yl1-1	PsaG	27.817	82.79	0.9993	0.9997	0.1	Unknown	Undetermined
64	F	4	yl1-2	PsaG	27.046	82.58	0.9994	0.9998	0.1	Unknown	Undetermined
65	F	5	yl1-2	PsaG	27.166	82.57	0.9994	0.9999	0.1	Unknown	Undetermined
66	F	6	yl1-2	PsaG	27.074	82.55	0.9991	0.9998	0.1	Unknown	Undetermined
67	F	7	yl1-3	PsaG	27.561	82.7	0.9994	0.9998	0.1	Unknown	Undetermined
68	F	8	yl1-3	PsaG	27.88	82.78	0.9994	0.9998	0.1	Unknown	Undetermined
69	F	9	yl1-3	PsaG	27.97	82.81	0.9994	0.9998	0.1	Unknown	Undetermined
70	F	10	Unknown	Unknown	Undetermined	Undetermined	0	0.6901	0.1	Unknown	Undetermined
71	F	11	Unknown	Unknown	Undetermined	Undetermined	0	0.8201	0.1	Unknown	Undetermined
72	F	12	Unknown	Unknown	Undetermined	Undetermined	0	0.8222	0.1	Unknown	Undetermined
73	G	1	Unknown	Unknown	Undetermined	87.56	0	0.9699	0.1	Unknown	Undetermined
74	G	2	Unknown	Unknown	Undetermined	Undetermined	0	0.9455	0.1	Unknown	Undetermined
75	G	3	Unknown	Unknown	Undetermined	Undetermined	0.5775	0.932	0.1	Unknown	Undetermined
76	G	4	Unknown	Unknown	Undetermined	Undetermined	0.5462	0.8831	0.1	Unknown	Undetermined
77	G	5	Unknown	Unknown	Undetermined	Undetermined	0	0.8986	0.1	Unknown	Undetermined
78	G	6	Unknown	Unknown	Undetermined	Undetermined	0	0.8837	0.1	Unknown	Undetermined
79	G	7	Unknown	Unknown	Undetermined	Undetermined	0.4221	0.8726	0.1	Unknown	Undetermined
80	G	8	Unknown	Unknown	Undetermined	93.66	0	1.0027	0.1	Unknown	Undetermined
81	G	9	Unknown	Unknown	Undetermined	Undetermined	0	0.8902	0.1	Unknown	Undetermined
82	G	10	Unknown	Unknown	Undetermined	Undetermined	0	0.8274	0.1	Unknown	Undetermined
83	G	11	Unknown	Unknown	Undetermined	Undetermined	0	0.8379	0.1	Unknown	Undetermined
84	G	12	Unknown	Unknown	Undetermined	Undetermined	0	0.9372	0.1	Unknown	Undetermined
85	H	1	Unknown	Unknown	Undetermined	Undetermined	0	0.9825	0.1	Unknown	Undetermined
86	H	2	Unknown	Unknown	Undetermined	Undetermined	0	0.9014	0.1	Unknown	Undetermined
87	H	3	Unknown	Unknown	Undetermined	Undetermined	0.0212	0.8672	0.1	Unknown	Undetermined
88	H	4	Unknown	Unknown	Undetermined	Undetermined	0.0289	0.8585	0.1	Unknown	Undetermined
89	H	5	Unknown	Unknown	Undetermined	Undetermined	0.0111	0.8745	0.1	Unknown	Undetermined
90	H	6	Unknown	Unknown	Undetermined	Undetermined	0	0.8807	0.1	Unknown	Undetermined
91	H	7	Unknown	Unknown	Undetermined	Undetermined	Undetermined	0.8334	0.1	Unknown	Undetermined
92	H	8	Unknown	Unknown	Undetermined	Undetermined	0.5121	0.8542	0.1	Unknown	Undetermined
93	H	9	Unknown	Unknown	Undetermined	Undetermined	0.0213	0.8571	0.1	Unknown	Undetermined
94	H	10	Unknown	Unknown	Undetermined	Undetermined	0	0.8664	0.1	Unknown	Undetermined
95	H	11	Unknown	Unknown	Undetermined	Undetermined	0	0.8326	0.1	Unknown	Undetermined
96	H	12	Unknown	Unknown	Undetermined	Undetermined	Undetermined	0.876	0.1	Unknown	Undetermined
Late Amplification or Not Amplified
We used a fitting strategy to calculate Ct and Tm values, which is more accurate than thresholding method.
Usually, Rsq(Ct)<0.99 suggests a poorly-amplified data or an empty well, even though the most possible Ct are listed here.
Also, Rsq(Tm)<0.99 suggests an empty well or an unamplified well.
Thanks for using and enjoy your data!

## Sheet: Summary
Sample	Assay	Ct Value	Ct std	Melt Temp.	Quantity
ZM24-1	his	19.69	0.159639	83.5433	Undetermined
ZM24-2	his	19.5187	0.0371693	83.0167	Undetermined
ZM24-3	his	19.207	0.0624553	83.0233	Undetermined
yl1-1	his	19.6317	0.00471405	83.6267	Undetermined
yl1-2	his	18.6483	0.00816497	83.66	Undetermined
yl1-3	his	19.579	0.0275802	83.5467	Undetermined
ZM24-1	PsbP	33.2557	0.32978	85.6167	Undetermined
ZM24-2	PsbP	32.392	0.390046	85.61	Undetermined
ZM24-3	PsbP	32.1703	0.656683	85.4	Undetermined
yl1-1	PsbP	28.852	0.0695318	86.1233	Undetermined
yl1-2	PsbP	29.1143	0.112796	86.41	Undetermined
yl1-3	PsbP	28.9913	0.135728	85.61	Undetermined
ZM24-1	PsaG	29.535	0.155778	82.6133	Undetermined
ZM24-2	PsaG	29.0997	0.209081	83.58	Undetermined
ZM24-3	PsaG	29.859	0.302	82.6267	Undetermined
yl1-1	PsaG	27.7777	0.0542177	82.75	Undetermined
yl1-2	PsaG	27.0953	0.0512597	82.5667	Undetermined
yl1-3	PsaG	27.8037	0.175481	82.7633	Undetermined
